# Supplementary material for: Predicting Regional Cerebral Blood Flow Using Voxel-Wise Resting-State Functional MRI
Source: Brain Sci. 2025 Aug 23;15(9):908. doi: 10.3390/brainsci15090908 (PMC12467352; doi:10.3390/brainsci15090908)
Supplement: Supplementary file 1 [file brainsci-15-00908-s001.zip]

Archive with 1 entries (1 files):
- brainsci-3760800-SI.pdf
